# Supplementary material for: AURKB promotes immunogenicity and immune infiltration in clear cell renal cell carcinoma
Source: Discov Oncol. 2024 Jul 16;15:286. doi: 10.1007/s12672-024-01141-7 (PMC11252114; doi:10.1007/s12672-024-01141-7)
Supplement: Supplementary file 10 [file 12672_2024_1141_MOESM10_ESM.xlsx]

## Sheet: Supplementary Table 1
Supplementary Table 1. The sample distribution in training and testing group.
Covariates	Type	Total	Test	Train	Pvalue
Age	<=65	349(65.6%)	171(64.29%)	178(66.92%)	0.584
Age	>65	183(34.4%)	95(35.71%)	88(33.08%)
Gender	FEMALE	187(35.15%)	99(37.22%)	88(33.08%)	0.3638
Gender	MALE	345(64.85%)	167(62.78%)	178(66.92%)
Grade	G1	14(2.63%)	4(1.5%)	10(3.76%)	0.321
Grade	G2	228(42.86%)	113(42.48%)	115(43.23%)
Grade	G3	206(38.72%)	109(40.98%)	97(36.47%)
Grade	G4	76(14.29%)	36(13.53%)	40(15.04%)
Grade	unknow	8(1.5%)	4(1.5%)	4(1.5%)
Stage	Stage I	266(50%)	134(50.38%)	132(49.62%)	0.7009
Stage	Stage II	57(10.71%)	27(10.15%)	30(11.28%)
Stage	Stage III	123(23.12%)	66(24.81%)	57(21.43%)
Stage	Stage IV	83(15.6%)	38(14.29%)	45(16.92%)
Stage	unknow	3(0.56%)	1(0.38%)	2(0.75%)
T	T1	272(51.13%)	139(52.26%)	133(50%)	0.4143
T	T2	69(12.97%)	32(12.03%)	37(13.91%)
T	T3	180(33.83%)	92(34.59%)	88(33.08%)
T	T4	11(2.07%)	3(1.13%)	8(3.01%)
M	M0	421(79.14%)	214(80.45%)	207(77.82%)	0.3461
M	M1	79(14.85%)	35(13.16%)	44(16.54%)
M	unknow	32(6.02%)	17(6.39%)	15(5.64%)
N	N0	240(45.11%)	116(43.61%)	124(46.62%)	0.7225
N	N1	16(3.01%)	9(3.38%)	7(2.63%)
N	unknow	276(51.88%)	141(53.01%)	135(50.75%)

## Sheet: Supplementary Table 2
Supplementary Table 2. Gsea report for high risk group.
NAME	SIZE	NOM p-val	FDR q-val	FWER p-val	RANK AT MAX
KEGG_HOMOLOGOUS_RECOMBINATION	28	0.00200803	0.17309	0.151	4735
KEGG_CYTOSOLIC_DNA_SENSING_PATHWAY	55	0.0147679	0.176991	0.235	8690
KEGG_CYTOKINE_CYTOKINE_RECEPTOR_INTERACTION	264	0.00766283	0.124076	0.244	9099
KEGG_INTESTINAL_IMMUNE_NETWORK_FOR_IGA_PRODUCTION	46	0.032	0.113293	0.27	12010
KEGG_PRIMARY_IMMUNODEFICIENCY	35	0.0265306	0.113639	0.314	10491
KEGG_SYSTEMIC_LUPUS_ERYTHEMATOSUS	137	0.015873	0.158677	0.429	20237
KEGG_ASTHMA	28	0.0516529	0.16286	0.467	11564
KEGG_GLYCOSAMINOGLYCAN_BIOSYNTHESIS_CHONDROITIN_SULFATE	22	0.0454545	0.159623	0.492	17157
KEGG_AUTOIMMUNE_THYROID_DISEASE	50	0.0606061	0.150853	0.509	11564
KEGG_HEMATOPOIETIC_CELL_LINEAGE	85	0.0737705	0.232964	0.649	12379
KEGG_PROTEASOME	46	0.0968992	0.21213	0.65	12000
KEGG_P53_SIGNALING_PATHWAY	68	0.0740741	0.214374	0.684	8033
KEGG_RIBOSOME	88	0.133733	0.242351	0.744	9075
KEGG_TYPE_I_DIABETES_MELLITUS	41	0.156313	0.273435	0.792	11564
KEGG_ALLOGRAFT_REJECTION	35	0.153689	0.259029	0.798	11564
KEGG_JAK_STAT_SIGNALING_PATHWAY	155	0.109731	0.250362	0.804	8063
KEGG_NATURAL_KILLER_CELL_MEDIATED_CYTOTOXICITY	132	0.141988	0.243201	0.819	9622
KEGG_ALPHA_LINOLENIC_ACID_METABOLISM	19	0.0900196	0.262826	0.85	8829
KEGG_BASE_EXCISION_REPAIR	35	0.179916	0.278625	0.879	16306
KEGG_GRAFT_VERSUS_HOST_DISEASE	37	0.208589	0.274663	0.887	13340
KEGG_LEISHMANIA_INFECTION	70	0.235412	0.312648	0.924	12093
KEGG_BASAL_CELL_CARCINOMA	55	0.180498	0.304871	0.927	13376
KEGG_VIRAL_MYOCARDITIS	68	0.217923	0.312733	0.942	11564
KEGG_PYRIMIDINE_METABOLISM	98	0.177824	0.308537	0.946	5929
KEGG_ANTIGEN_PROCESSING_AND_PRESENTATION	81	0.232033	0.306073	0.947	11564
KEGG_NOD_LIKE_RECEPTOR_SIGNALING_PATHWAY	62	0.24477	0.32034	0.966	9478
KEGG_PRION_DISEASES	35	0.23622	0.3258	0.972	7480
KEGG_GLYCOSAMINOGLYCAN_DEGRADATION	21	0.207436	0.328206	0.978	7957
KEGG_HEDGEHOG_SIGNALING_PATHWAY	56	0.230453	0.325802	0.98	5206
KEGG_TOLL_LIKE_RECEPTOR_SIGNALING_PATHWAY	102	0.274059	0.325939	0.984	7907
KEGG_CELL_CYCLE	125	0.285714	0.315452	0.984	9417
KEGG_DNA_REPLICATION	36	0.3125	0.325609	0.99	4127
KEGG_AMYOTROPHIC_LATERAL_SCLEROSIS_ALS	53	0.262425	0.36026	0.995	10963
KEGG_LINOLEIC_ACID_METABOLISM	29	0.264479	0.354103	0.995	9073
KEGG_PATHOGENIC_ESCHERICHIA_COLI_INFECTION	56	0.342742	0.394204	0.999	4109
KEGG_ECM_RECEPTOR_INTERACTION	84	0.3327	0.389845	0.999	7685
KEGG_TASTE_TRANSDUCTION	51	0.395038	0.38418	0.999	17698
KEGG_GLYCOSAMINOGLYCAN_BIOSYNTHESIS_KERATAN_SULFATE	15	0.364892	0.395306	0.999	10593
KEGG_GLYCOSPHINGOLIPID_BIOSYNTHESIS_GANGLIO_SERIES	15	0.396584	0.43699	1	7957
KEGG_NOTCH_SIGNALING_PATHWAY	47	0.430353	0.442321	1	10353
KEGG_MISMATCH_REPAIR	23	0.476386	0.451671	1	4127
KEGG_DRUG_METABOLISM_OTHER_ENZYMES	51	0.578641	0.529858	1	5316
KEGG_COMPLEMENT_AND_COAGULATION_CASCADES	69	0.551859	0.526534	1	4205
KEGG_OTHER_GLYCAN_DEGRADATION	16	0.56067	0.54662	1	7957
KEGG_MATURITY_ONSET_DIABETES_OF_THE_YOUNG	25	0.613227	0.555422	1	8834
KEGG_OLFACTORY_TRANSDUCTION	387	0.714851	0.668138	1	23828

## Sheet: Supplementary Table 3
Supplementary Table 3. Gsea report for low risk group.
NAME	SIZE	NOM p-val	FDR q-val	FWER p-val	RANK AT MAX
KEGG_PROXIMAL_TUBULE_BICARBONATE_RECLAMATION	23	0	0.00530635	0.005	4968
KEGG_TIGHT_JUNCTION	131	0	0.00493659	0.008	5850
KEGG_PROPANOATE_METABOLISM	33	0	0.0168455	0.026	6392
KEGG_VALINE_LEUCINE_AND_ISOLEUCINE_DEGRADATION	44	0	0.0186265	0.036	4310
KEGG_TRYPTOPHAN_METABOLISM	40	0	0.0194925	0.047	7547
KEGG_FATTY_ACID_METABOLISM	42	0.00395257	0.0195679	0.055	8896
KEGG_PEROXISOME	78	0.00196078	0.0167724	0.055	6256
KEGG_BUTANOATE_METABOLISM	34	0.00580271	0.0163236	0.058	8896
KEGG_PYRUVATE_METABOLISM	40	0.0039604	0.0150302	0.058	9178
KEGG_MELANOMA	71	0	0.0140272	0.059	5009
KEGG_SPHINGOLIPID_METABOLISM	39	0	0.0171495	0.08	5510
KEGG_ALDOSTERONE_REGULATED_SODIUM_REABSORPTION	42	0	0.0190616	0.091	2611
KEGG_PROSTATE_CANCER	89	0.00191939	0.0223966	0.108	5116
KEGG_ADIPOCYTOKINE_SIGNALING_PATHWAY	66	0.00790514	0.0251511	0.124	6866
KEGG_INSULIN_SIGNALING_PATHWAY	136	0.0019084	0.0292454	0.143	6894
KEGG_VASOPRESSIN_REGULATED_WATER_REABSORPTION	44	0.00392157	0.0274176	0.143	7958
KEGG_GLYCOSYLPHOSPHATIDYLINOSITOL_GPI_ANCHOR_BIOSYNTHESIS	25	0.00943396	0.0266017	0.144	7486
KEGG_ENDOMETRIAL_CANCER	52	0.0019685	0.0266037	0.15	4371
KEGG_BIOSYNTHESIS_OF_UNSATURATED_FATTY_ACIDS	22	0.00189753	0.0261951	0.153	4032
KEGG_CITRATE_CYCLE_TCA_CYCLE	31	0.00984252	0.0272612	0.16	6823
KEGG_ERBB_SIGNALING_PATHWAY	87	0.00383142	0.0265625	0.162	6750
KEGG_GLYCOLYSIS_GLUCONEOGENESIS	61	0.00808081	0.0277531	0.166	9507
KEGG_ENDOCYTOSIS	181	0.00383877	0.0281011	0.172	7290
KEGG_LONG_TERM_POTENTIATION	70	0.00403226	0.0334612	0.206	7357
KEGG_NON_SMALL_CELL_LUNG_CANCER	54	0.00952381	0.0327255	0.209	4371
KEGG_TERPENOID_BACKBONE_BIOSYNTHESIS	15	0.00188324	0.0323307	0.21	7931
KEGG_RENAL_CELL_CARCINOMA	70	0.0095057	0.0311333	0.21	5845
KEGG_ADHERENS_JUNCTION	73	0.0119284	0.0343116	0.236	6990
KEGG_LYSINE_DEGRADATION	44	0.0235294	0.0373794	0.253	6392
KEGG_EPITHELIAL_CELL_SIGNALING_IN_HELICOBACTER_PYLORI_INFECTION	68	0.0119048	0.0365892	0.254	6750
KEGG_MTOR_SIGNALING_PATHWAY	52	0.00965251	0.0393371	0.273	5036
KEGG_PPAR_SIGNALING_PATHWAY	69	0.00804829	0.0381078	0.273	9848
KEGG_TYPE_II_DIABETES_MELLITUS	47	0.00380228	0.0380637	0.274	6750
KEGG_O_GLYCAN_BIOSYNTHESIS	30	0.0120968	0.0382999	0.283	6796
KEGG_ONE_CARBON_POOL_BY_FOLATE	17	0.012987	0.0388298	0.288	4763
KEGG_INOSITOL_PHOSPHATE_METABOLISM	54	0.00776699	0.0388881	0.293	6196
KEGG_LONG_TERM_DEPRESSION	70	0.00406504	0.0430999	0.316	7355
KEGG_NEUROTROPHIN_SIGNALING_PATHWAY	126	0.0188324	0.042031	0.316	7509
KEGG_PANCREATIC_CANCER	70	0.0233463	0.0422152	0.322	5664
KEGG_BETA_ALANINE_METABOLISM	22	0.0262664	0.0448609	0.334	3959
KEGG_TGF_BETA_SIGNALING_PATHWAY	86	0.0392927	0.046178	0.345	7827
KEGG_REGULATION_OF_AUTOPHAGY	35	0.00788955	0.0452773	0.345	4415
KEGG_GLIOMA	65	0.0190114	0.0478359	0.364	5207
KEGG_THYROID_CANCER	29	0.0135135	0.0477272	0.368	4371
KEGG_RENIN_ANGIOTENSIN_SYSTEM	17	0.0159681	0.0494657	0.376	7566
KEGG_GLYCINE_SERINE_AND_THREONINE_METABOLISM	31	0.0248092	0.0523023	0.394	8907
KEGG_COLORECTAL_CANCER	62	0.0253411	0.0524643	0.396	4874
KEGG_HISTIDINE_METABOLISM	29	0.0380952	0.0525815	0.398	7547
KEGG_GLYCEROLIPID_METABOLISM	49	0.0139721	0.0521835	0.401	8896
KEGG_GNRH_SIGNALING_PATHWAY	101	0.0115163	0.0583463	0.431	7905
KEGG_CHRONIC_MYELOID_LEUKEMIA	73	0.0324427	0.0581085	0.433	4874
KEGG_WNT_SIGNALING_PATHWAY	151	0.0200401	0.0611672	0.455	7026
KEGG_PANTOTHENATE_AND_COA_BIOSYNTHESIS	16	0.0247619	0.0624169	0.462	8988
KEGG_NITROGEN_METABOLISM	23	0.00623701	0.0667379	0.492	12284
KEGG_BLADDER_CANCER	42	0.0268714	0.0719345	0.529	4692
KEGG_UBIQUITIN_MEDIATED_PROTEOLYSIS	135	0.0603113	0.0741264	0.543	6818
KEGG_ETHER_LIPID_METABOLISM	33	0.00984252	0.0735228	0.545	2930
KEGG_REGULATION_OF_ACTIN_CYTOSKELETON	213	0.0350877	0.0730692	0.547	5845
KEGG_HUNTINGTONS_DISEASE	182	0.0679612	0.0718895	0.547	8374
KEGG_PHOSPHATIDYLINOSITOL_SIGNALING_SYSTEM	76	0.0389105	0.0727502	0.554	6965
KEGG_GLYOXYLATE_AND_DICARBOXYLATE_METABOLISM	16	0.044	0.0715766	0.554	4247
KEGG_MAPK_SIGNALING_PATHWAY	267	0.0135659	0.0732668	0.562	7646
KEGG_PATHWAYS_IN_CANCER	325	0.0352251	0.0762315	0.579	7026
KEGG_DORSO_VENTRAL_AXIS_FORMATION	24	0.024952	0.0774719	0.59	7802
KEGG_MELANOGENESIS	101	0.0331384	0.0813489	0.599	5207
KEGG_VASCULAR_SMOOTH_MUSCLE_CONTRACTION	115	0.0629921	0.0808648	0.603	6444
KEGG_OOCYTE_MEIOSIS	113	0.0529412	0.0830985	0.616	5494
KEGG_STEROID_BIOSYNTHESIS	17	0.0540541	0.0902173	0.65	8288
KEGG_ALZHEIMERS_DISEASE	166	0.0871287	0.0900408	0.653	8374
KEGG_LEUKOCYTE_TRANSENDOTHELIAL_MIGRATION	116	0.0499002	0.089539	0.653	4803
KEGG_SELENOAMINO_ACID_METABOLISM	26	0.0599613	0.0895799	0.658	5811
KEGG_CYSTEINE_AND_METHIONINE_METABOLISM	34	0.0487805	0.0937516	0.67	5103
KEGG_VIBRIO_CHOLERAE_INFECTION	54	0.0690377	0.0966199	0.682	6293
KEGG_N_GLYCAN_BIOSYNTHESIS	46	0.0954274	0.0961349	0.684	6245
KEGG_VEGF_SIGNALING_PATHWAY	76	0.0172745	0.0962396	0.685	4371
KEGG_PROGESTERONE_MEDIATED_OOCYTE_MATURATION	85	0.0718336	0.0958325	0.685	4671
KEGG_GAP_JUNCTION	90	0.061144	0.0961825	0.688	6367
KEGG_CALCIUM_SIGNALING_PATHWAY	178	0.035503	0.0964302	0.693	7356
KEGG_FC_EPSILON_RI_SIGNALING_PATHWAY	79	0.0478927	0.0956614	0.696	7735
KEGG_ARGININE_AND_PROLINE_METABOLISM	54	0.0693277	0.0966168	0.702	8896
KEGG_FOCAL_ADHESION	199	0.11306	0.0982047	0.708	5928
KEGG_ACUTE_MYELOID_LEUKEMIA	57	0.0786948	0.104367	0.732	6109
KEGG_AXON_GUIDANCE	129	0.10099	0.109561	0.752	6230
KEGG_PROTEIN_EXPORT	24	0.11753	0.111304	0.761	5755
KEGG_METABOLISM_OF_XENOBIOTICS_BY_CYTOCHROME_P450	69	0.0717213	0.120309	0.789	9203
KEGG_LYSOSOME	121	0.119522	0.120589	0.794	7497
KEGG_DRUG_METABOLISM_CYTOCHROME_P450	71	0.0641822	0.120192	0.796	9203
KEGG_RETINOL_METABOLISM	64	0.0488798	0.129486	0.819	9224
KEGG_GLYCEROPHOSPHOLIPID_METABOLISM	76	0.0489237	0.128699	0.819	4782
KEGG_ARRHYTHMOGENIC_RIGHT_VENTRICULAR_CARDIOMYOPATHY_ARVC	74	0.112936	0.131417	0.824	5294
KEGG_SMALL_CELL_LUNG_CANCER	84	0.140039	0.139143	0.837	4780
KEGG_OXIDATIVE_PHOSPHORYLATION	132	0.169734	0.148231	0.853	7788
KEGG_RNA_DEGRADATION	59	0.166667	0.15347	0.862	6250
KEGG_APOPTOSIS	87	0.145914	0.153626	0.863	4730
KEGG_PHENYLALANINE_METABOLISM	18	0.114165	0.161688	0.881	2976
KEGG_TYROSINE_METABOLISM	42	0.111562	0.167985	0.895	9311
KEGG_ASCORBATE_AND_ALDARATE_METABOLISM	25	0.150713	0.175644	0.902	8911
KEGG_PARKINSONS_DISEASE	130	0.227092	0.181428	0.913	8031
KEGG_B_CELL_RECEPTOR_SIGNALING_PATHWAY	75	0.177165	0.181752	0.914	4371
KEGG_GLYCOSPHINGOLIPID_BIOSYNTHESIS_LACTO_AND_NEOLACTO_SERIES	26	0.120083	0.186582	0.918	7394
KEGG_SNARE_INTERACTIONS_IN_VESICULAR_TRANSPORT	38	0.194286	0.211165	0.944	5206
KEGG_ALANINE_ASPARTATE_AND_GLUTAMATE_METABOLISM	32	0.201149	0.211463	0.947	8699
KEGG_AMINOACYL_TRNA_BIOSYNTHESIS	41	0.25	0.213115	0.95	7397
KEGG_PURINE_METABOLISM	159	0.169776	0.222016	0.958	8367
KEGG_FRUCTOSE_AND_MANNOSE_METABOLISM	34	0.20381	0.232633	0.964	6820
KEGG_NICOTINATE_AND_NICOTINAMIDE_METABOLISM	24	0.188462	0.231231	0.964	8137
KEGG_RIG_I_LIKE_RECEPTOR_SIGNALING_PATHWAY	71	0.210938	0.23958	0.968	8601
KEGG_PENTOSE_AND_GLUCURONATE_INTERCONVERSIONS	28	0.207547	0.247081	0.97	8911
KEGG_FC_GAMMA_R_MEDIATED_PHAGOCYTOSIS	96	0.261297	0.246983	0.971	3442
KEGG_STARCH_AND_SUCROSE_METABOLISM	51	0.229862	0.258564	0.976	9129
KEGG_GLYCOSAMINOGLYCAN_BIOSYNTHESIS_HEPARAN_SULFATE	26	0.228457	0.257539	0.977	4926
KEGG_ABC_TRANSPORTERS	44	0.24031	0.263616	0.977	9385
KEGG_NUCLEOTIDE_EXCISION_REPAIR	44	0.286245	0.264563	0.979	7524
KEGG_PORPHYRIN_AND_CHLOROPHYLL_METABOLISM	41	0.241935	0.263058	0.979	9459
KEGG_T_CELL_RECEPTOR_SIGNALING_PATHWAY	108	0.305284	0.267067	0.98	5845
KEGG_HYPERTROPHIC_CARDIOMYOPATHY_HCM	83	0.257202	0.269277	0.981	6268
KEGG_GLUTATHIONE_METABOLISM	49	0.279528	0.279948	0.983	6906
KEGG_CELL_ADHESION_MOLECULES_CAMS	131	0.286573	0.27922	0.984	6230
KEGG_DILATED_CARDIOMYOPATHY	90	0.260521	0.281617	0.987	5294
KEGG_PRIMARY_BILE_ACID_BIOSYNTHESIS	16	0.288066	0.282417	0.988	9389
KEGG_GALACTOSE_METABOLISM	25	0.29901	0.288088	0.99	9129
KEGG_CHEMOKINE_SIGNALING_PATHWAY	188	0.34252	0.305306	0.994	4656
KEGG_PENTOSE_PHOSPHATE_PATHWAY	27	0.324627	0.335814	0.998	9507
KEGG_BASAL_TRANSCRIPTION_FACTORS	35	0.384762	0.34087	0.998	9622
KEGG_SPLICEOSOME	127	0.381503	0.343537	0.998	5791
KEGG_AMINO_SUGAR_AND_NUCLEOTIDE_SUGAR_METABOLISM	44	0.390291	0.365958	0.999	4599
KEGG_STEROID_HORMONE_BIOSYNTHESIS	55	0.504219	0.406127	1	9072
KEGG_NEUROACTIVE_LIGAND_RECEPTOR_INTERACTION	272	0.462322	0.411353	1	7975
KEGG_RNA_POLYMERASE	29	0.472897	0.424257	1	7113
KEGG_RIBOFLAVIN_METABOLISM	16	0.468045	0.430472	1	5118
KEGG_ARACHIDONIC_ACID_METABOLISM	58	0.574899	0.481092	1	4151
KEGG_CARDIAC_MUSCLE_CONTRACTION	79	0.542194	0.489478	1	8374

## Sheet: Supplementary Table 4
Supplementary Table 4. Correlations between risk score and immune cell infiltrations by following software: XCELL; TIMER; QUANTISEQ; MCPCOUNTER; EPIC; CIBERSORT-ABS and CIBERSORT.
immune	cor	pvalue
T cell CD8+_TIMER	0.117507	0.0066608
Neutrophil_TIMER	0.150019	0.000517117
Myeloid dendritic cell_TIMER	0.167591	0.000102788
B cell naive_CIBERSORT	-0.234216	4.61e-08
B cell memory_CIBERSORT	0.183128	2.14e-05
B cell plasma_CIBERSORT	-0.117858	0.00649873
T cell CD8+_CIBERSORT	0.239791	2.15e-08
T cell CD4+ memory resting_CIBERSORT	-0.134381	0.00189435
T cell CD4+ memory activated_CIBERSORT	0.158497	0.000242194
T cell follicular helper_CIBERSORT	0.297548	2.45e-12
T cell regulatory (Tregs)_CIBERSORT	0.364625	3.58e-18
T cell gamma delta_CIBERSORT	0.107884	0.0127825
NK cell resting_CIBERSORT	-0.173606	5.69e-05
Monocyte_CIBERSORT	-0.155041	0.000331508
Macrophage M0_CIBERSORT	0.122648	0.00461225
Macrophage M2_CIBERSORT	-0.145985	0.000731845
Myeloid dendritic cell resting_CIBERSORT	0.101186	0.0195764
Myeloid dendritic cell activated_CIBERSORT	-0.142749	0.000960966
Mast cell activated_CIBERSORT	-0.217463	4.09e-07
Eosinophil_CIBERSORT	-0.105893	0.0145427
B cell naive_CIBERSORT-ABS	-0.189171	1.12e-05
B cell memory_CIBERSORT-ABS	0.184236	1.9e-05
T cell CD8+_CIBERSORT-ABS	0.244183	1.16e-08
T cell CD4+ memory activated_CIBERSORT-ABS	0.158978	0.000231719
T cell follicular helper_CIBERSORT-ABS	0.319609	4.24e-14
T cell regulatory (Tregs)_CIBERSORT-ABS	0.394758	2.77e-21
T cell gamma delta_CIBERSORT-ABS	0.118394	0.00625736
NK cell resting_CIBERSORT-ABS	-0.163086	0.000158046
NK cell activated_CIBERSORT-ABS	0.14772	0.000630975
Macrophage M0_CIBERSORT-ABS	0.128837	0.00291019
Macrophage M1_CIBERSORT-ABS	0.126639	0.00343504
Myeloid dendritic cell resting_CIBERSORT-ABS	0.107993	0.0126913
Myeloid dendritic cell activated_CIBERSORT-ABS	-0.139292	0.00127771
Mast cell activated_CIBERSORT-ABS	-0.188882	1.16e-05
Macrophage M1_QUANTISEQ	0.390839	7.34e-21
Macrophage M2_QUANTISEQ	0.0869857	0.0449182
Monocyte_QUANTISEQ	0.145605	0.000755899
Neutrophil_QUANTISEQ	-0.283531	2.71e-11
NK cell_QUANTISEQ	-0.171246	7.19e-05
T cell CD4+ (non-regulatory)_QUANTISEQ	-0.257846	1.58e-09
T cell CD8+_QUANTISEQ	0.317415	6.44e-14
Myeloid dendritic cell_QUANTISEQ	-0.191127	9.04e-06
T cell CD8+_MCPCOUNTER	0.259808	1.18e-09
cytotoxicity score_MCPCOUNTER	0.236898	3.2e-08
Monocyte_MCPCOUNTER	0.141544	0.00106206
Macrophage/Monocyte_MCPCOUNTER	0.141544	0.00106206
Neutrophil_MCPCOUNTER	-0.345165	2.49e-16
Endothelial cell_MCPCOUNTER	-0.271293	1.99e-10
Cancer associated fibroblast_MCPCOUNTER	0.223547	1.89e-07
Myeloid dendritic cell activated_XCELL	0.311085	2.12e-13
B cell_XCELL	0.279183	5.56e-11
T cell CD4+ naive_XCELL	0.15696	0.00027869
T cell CD4+ effector memory_XCELL	0.275358	1.04e-10
T cell CD8+_XCELL	0.257362	1.7e-09
T cell CD8+ central memory_XCELL	0.268839	2.93e-10
T cell CD8+ effector memory_XCELL	0.288989	1.08e-11
Class-switched memory B cell_XCELL	0.182684	2.24e-05
Common lymphoid progenitor_XCELL	-0.20655	1.55e-06
Myeloid dendritic cell_XCELL	0.131986	0.00228486
Endothelial cell_XCELL	-0.208518	1.22e-06
Eosinophil_XCELL	-0.0995936	0.0215931
Granulocyte-monocyte progenitor_XCELL	-0.150383	0.000500948
Hematopoietic stem cell_XCELL	-0.341627	5.22e-16
Macrophage_XCELL	0.222679	2.11e-07
Macrophage M1_XCELL	0.3079	3.81e-13
Macrophage M2_XCELL	0.161019	0.000191819
B cell memory_XCELL	0.0869054	0.0451172
Monocyte_XCELL	0.291303	7.27e-12
B cell naive_XCELL	0.184402	1.87e-05
T cell NK_XCELL	0.470496	1.17e-30
Plasmacytoid dendritic cell_XCELL	0.283853	2.57e-11
B cell plasma_XCELL	0.224875	1.59e-07
T cell CD4+ Th1_XCELL	0.431872	1.39e-25
T cell CD4+ Th2_XCELL	0.294731	4.01e-12
immune score_XCELL	0.321049	3.21e-14
stroma score_XCELL	-0.127361	0.00325389
microenvironment score_XCELL	0.233585	5.02e-08
B cell_EPIC	-0.187685	1.32e-05
Cancer associated fibroblast_EPIC	0.285689	1.89e-11
T cell CD4+_EPIC	-0.412097	3.17e-23
T cell CD8+_EPIC	-0.122691	0.00459783
Endothelial cell_EPIC	-0.309201	3e-13
Macrophage_EPIC	0.34385	3.28e-16
NK cell_EPIC	0.300818	1.37e-12
uncharacterized cell_EPIC	0.209486	1.09e-06
